# Supplementary material for: Genomic Insights into Pediococcus pentosaceus ENM104: A Probiotic with Potential Antimicrobial and Cholesterol-Reducing Properties
Source: Antibiotics (Basel). 2024 Aug 27;13(9):813. doi: 10.3390/antibiotics13090813 (PMC11428213; doi:10.3390/antibiotics13090813)
Supplement: Supplementary file 1 [file antibiotics-13-00813-s001.zip]

Archive with 1 entries (1 files):
- antibiotics-3171355-supplementary.pdf
